# Supplementary material for: Rapid Evolution of Parasite Resistance in a Warmer Environment: Insights from a Large Scale Field Experiment
Source: PLoS One. 2015 Jun 2;10(6):e0128860. doi: 10.1371/journal.pone.0128860 (PMC4452792; doi:10.1371/journal.pone.0128860)
Supplement: S1 Dataset — (XLSX) [file pone.0128860.s001.xlsx]

## Sheet: 2013
Fish ID	Origin	Treatment	Length	Number of parasites
1	biotest	parasitized	6.7	3
2	biotest	parasitized	6.3	0
3	biotest	parasitized	6.4	0
4	biotest	parasitized	6.4	3
5	biotest	parasitized	7	1
6	biotest	parasitized	5.1	4
7	biotest	parasitized	4.8	2
8	biotest	parasitized	5.7	2
9	biotest	parasitized	6.4	1
10	biotest	parasitized	6.7	1
11	biotest	parasitized	6.4	3
12	baltic	control	6.2	10
13	biotest	parasitized	7.7	3
14	biotest	parasitized	9.3	0
15	biotest	parasitized	8.2	0
16	biotest	parasitized	8.8	3
17	biotest	parasitized	8	3
18	baltic	control	6.3	14
19	baltic	control	6.2	10
20	baltic	control	8.9	15
21	baltic	control	6.8	6
22	baltic	control	5.2	2
23	biotest	control		2
24	biotest	control	7.3	3
25	biotest	control	7.1	2
26	biotest	control		3
27	biotest	control	6.7	4
28	baltic	parasitized	6.5	13
29	baltic	parasitized	7.5	26
30	baltic	parasitized	6.6	17
31	biotest	parasitized	8.9	1
32	biotest	parasitized	9.2	2
33	biotest	parasitized	8.7	1
34	baltic	control	6.4	19
35	baltic	control	7.8	31
36	baltic	control	8.5	2
37	biotest	control	7.9	0
38	biotest	control	7.2	2
39	biotest	control	8.5	3
40	baltic	parasitized	6.3	22
41	baltic	parasitized	5.8	15
42	baltic	parasitized	6.7	38
43	biotest	parasitized	6.7	0
44	biotest	parasitized	7.5	1
45	biotest	parasitized	7.7	4
46	baltic	control	4.7	20
47	baltic	control	7.6	15
48	baltic	control	6.4	13
49	biotest	control	8.1	0
50	biotest	control	6.8	4
51	biotest	control	6.1	0
52	baltic	parasitized	6.4	8
53	baltic	parasitized	6.5	13
54	baltic	parasitized	8.7	30
55	biotest	parasitized	7.6	1
56	biotest	parasitized	7.6	0
57	biotest	parasitized	6.9	0
58	baltic	control	6.9	11
59	baltic	control	6.3	8
60	baltic	control	5.7	0
61	biotest	control	7.3	3
62	biotest	control	6.3	0
63	biotest	control	6.8	1
64	baltic	parasitized	6.3	4
65	baltic	parasitized	6.9	52
66	baltic	parasitized	8.4	21
67	biotest	parasitized	7.5	9
68	biotest	parasitized	5.9	1
69	biotest	parasitized	7	5
70	baltic	control	6.3	36
71	baltic	control	7.3	80
72	baltic	control	5.9	10
73	biotest	control	7.1	0
74	biotest	control	7.1	1
75	biotest	control	7	3
76	baltic	parasitized	7.5	13
77	baltic	parasitized	8.7	40
78	baltic	parasitized	6	15
79	baltic	control	5.9	25
80	baltic	control	6.6	20
81	baltic	control	5.3	19
82	biotest	control	7.6	1
83	biotest	control	7.7	0
84	biotest	control	6.4	0
85	baltic	parasitized	7.9	13
86	baltic	parasitized	6	9
87	baltic	parasitized	6.7	12
88	baltic	control	6.9	36
89	baltic	control	6	9
90	baltic	control	6.1	11
91	biotest	control	6.5	0
92	biotest	control	6.6	3
93	biotest	control	7.6	1
94	baltic	parasitized	6.4	28
95	baltic	parasitized	6.5	2
96	baltic	parasitized	8.4	46
97	biotest	control	5.4	0
98	biotest	control	8	5
99	biotest	control	6.7	9
100	baltic	parasitized	7.7	20
101	baltic	parasitized	7.1	12
102	baltic	parasitized	6.7	33
103	biotest	control	6.3	9
104	biotest	control	6.9	4
105	biotest	control	6.6	3
106	baltic	parasitized	7.3	24
107	baltic	parasitized	8.9	25
108	baltic	parasitized	6.5	31
109	biotest	control	5.6	2
110	biotest	control	8	2
111	biotest	control	5.7	2
112	baltic	parasitized	5.8	15
113	baltic	parasitized	5.4	56
114	baltic	parasitized	6.9	16
115	biotest	control	7	0
116	biotest	control	6.7	1
117	biotest	control	5.6	2
118	baltic	parasitized	6.5	24
119	baltic	parasitized	6.6	19
120	baltic	parasitized	6.4	22
121	biotest	control	6.9	0
122	biotest	control	6.4	6
123	biotest	control	5.3	0
124	biotest	control	7.7	13
125	baltic	parasitized	5.5	15
126	baltic	parasitized	5.7	23
127	baltic	parasitized	6.3	21
128	biotest	parasitized	7	0
129	baltic	control	5.9	12
130	biotest	parasitized	6	8
131	biotest	parasitized	6	0
132	biotest	parasitized	6.2	3
133	biotest	parasitized	7.3	3
134	biotest	parasitized	6.3	1
135	baltic	control	6	12

## Sheet: 2014
ID	origin	mass	length	parasites
SO2.9	Baltic	63	14.7	60
SO1.6	Baltic	63	15.5	11
SO2.4	Baltic	75	15.7	19
SO2.6	Baltic	67	15.9	69
SO2.15	Baltic	78	16.3	13
SO2.12	Baltic	86	16.4	7
SO2.11	Baltic	83	16.4	15
SO1.9	Baltic	107	17	8
SO1.3	Baltic	85	17	15
SO3.17	Baltic	94	17	25
SO3.21	Baltic	102	17.2	41
SO2.14	Baltic	95	17.7	15
SO1.8	Baltic	111	17.8	0
SO1.1	Baltic	96	18	20
SO1.2	Baltic	107	18	29
SO2.2	Baltic	107	18.6	22
SO3.20	Baltic	123	18.8	19
SO2.1	Baltic	120	19	26
SO1.10	Baltic	138	19.3	26
SO1.5	Baltic	145	19.7	28
SO2.3	Baltic	150	20	13
SO1.4	Baltic	155	20	39
SO2.10	Baltic	206	20.4	61
SO2.5	Baltic	173	21	10
SO2.7	Baltic	174	21	22
SO2.8	Baltic	198	21.5	18
SO1.7	Baltic	195	21.8	33
SO3.1	Baltic	276	22.4	11
SO1.12	Baltic	243	22.4	106
SO1.14	Baltic	287	22.7	21
SO2.13	Baltic	287	22.8	46
SO2.19	Baltic	279	23	26
SO1.15	Baltic	301	23.2	26
SO2.21	Baltic	306	23.5	16
SO2.20	Baltic	331	24	22
SO2.16	Baltic	309	24	27
SO3.19	Baltic	319	24.2	31
SO1.18	Baltic	372	24.5	18
SO2.17	Baltic	335	24.5	31
SO3.3	Baltic	335	24.5	36
SO1.16	Baltic	368	24.7	41
SO3.11	Baltic	306	25	23
SO1.13	Baltic	346	25	26
SO1.11	Baltic	365	25.3	70
SO3.7	Baltic	363	25.4	77
SO1.17	Baltic	369	25.5	22
SO3.13	Baltic	347	25.5	49
SO3.10	Baltic	405	26	28
SO3.5	Baltic	398	26.1	52
SO3.2	Baltic	420	26.6	12
SO3.9	Baltic	411	26.6	16
SO2.18	Baltic	450	26.6	24
SO3.8	Baltic	357	26.6	38
SO3.15	Baltic	432	27	29
SO3.16	Baltic	463	27	51
SO3.12	Baltic	477	27.5	40
SO3.6	Baltic	458	27.7	21
SO3.14	Baltic	430	27.8	29
SO3.18	Baltic	555	28.5	16
SO3.4	Baltic	695	30.1	55
BL 3.20	Biotest	67	14.9	8
BL 3.19	Biotest	62	15.6	9
BL 3.2	Biotest	69	15.7	8
BL1.9	Biotest	95	16	0
BL 2.2	Biotest	82	16	6
BL 3.1	Biotest	74	16.2	2
BL1.8	Biotest	84	16.2	5
BL 2.11	Biotest	87	16.3	12
BL 2.18	Biotest	73	16.4	6
BL1.3	Biotest	76	16.5	19
BL 3.18	Biotest	88	16.8	6
BL 2.1	Biotest	84	17	9
BL1.10	Biotest	89	17	10
BL 2.7	Biotest	87	17	23
BL 2.9	Biotest	124	17.5	4
BL1.7	Biotest	101	17.5	18
BL1.11	Biotest	117	17.9	14
BL 3.8	Biotest	122	18.6	14
BL 3.4	Biotest	111	18.7	2
BL 3.14	Biotest	112	19.1	11
BL1.1	Biotest	132	19.5	5
BL 2.16	Biotest	129	19.5	7
BL 2.10	Biotest	163	19.5	8
BL 2.3	Biotest	134	19.5	19
BL1.6	Biotest	122	19.5	24
BL 2.17	Biotest	145	20.2	30
BL 3.3	Biotest	176	21	10
BL 3.13	Biotest	157	21	18
BL 2.6	Biotest	198	21.5	7
BL 2.15	Biotest	200	21.5	9
BL 3.6	Biotest	213	21.6	6
BL1.5	Biotest	195	21.7	16
BL 3.16	Biotest	210	21.8	5
BL1.13	Biotest	295	22.2	22
BL 2.19	Biotest	238	22.5	11
BL 2.14	Biotest	225	22.7	17
BL1.2	Biotest	210	22.8	11
BL 3.11	Biotest	234	23	14
BL 2.8	Biotest	256	23	32
BL 2.13	Biotest	261	23.3	33
BL 3.17	Biotest	260	23.4	0
BL 2.20	Biotest	283	23.4	4
BL 2.4	Biotest	242	23.5	8
BL 3.5	Biotest	298	23.6	9
BL 3.12	Biotest	287	24.2	9
BL 3.7	Biotest	285	24.4	23
BL 2.5	Biotest	294	24.5	13
BL1.4	Biotest	251	24.5	24
BL1.16	Biotest	364	25.3	8
BL 3.10	Biotest	392	25.3	23
BL 3.9	Biotest	360	25.5	20
BL1.20	Biotest	401	25.8	4
BL1.19	Biotest	370	26	5
BL1.17	Biotest	376	26.6	23
BL 2.12	Biotest	373	26.8	12
BL1.14	Biotest	382	26.9	5
BL1.18	Biotest	477	28.6	8
BL 3.15	Biotest	486	28.8	1
BL1.12	Biotest	547	29.3	12
BL1.15	Biotest	644	29.6	12

## Sheet: ctrl pooled
ID	origin	length	parasites	freq	year
SO1.8	Baltic	17.8	0	0	2014
60	Baltic	5.7	0	0	2013
22	Baltic	5.2	2	0-10	2013
36	Baltic	8.5	2	0-10	2013
21	Baltic	6.8	6	0-10	2013
SO2.12	Baltic	16.4	7	0-10	2014
SO1.9	Baltic	17	8	0-10	2014
59	Baltic	6.3	8	0-10	2013
89	Baltic	6	9	0-10	2013
SO2.5	Baltic	21	10	0-10	2014
12	Baltic	6.2	10	0-10	2013
19	Baltic	6.2	10	0-10	2013
72	Baltic	5.9	10	0-10	2013
SO1.6	Baltic	15.5	11	>10	2014
SO3.1	Baltic	22.4	11	>10	2014
58	Baltic	6.9	11	>10	2013
90	Baltic	6.1	11	>10	2013
SO3.2	Baltic	26.6	12	>10	2014
129	Baltic	5.9	12	>10	2013
135	Baltic	6	12	>10	2013
SO2.15	Baltic	16.3	13	>10	2014
SO2.3	Baltic	20	13	>10	2014
48	Baltic	6.4	13	>10	2013
18	Baltic	6.3	14	>10	2013
SO2.11	Baltic	16.4	15	>10	2014
SO1.3	Baltic	17	15	>10	2014
SO2.14	Baltic	17.7	15	>10	2014
20	Baltic	8.9	15	>10	2013
47	Baltic	7.6	15	>10	2013
SO2.21	Baltic	23.5	16	>10	2014
SO3.9	Baltic	26.6	16	>10	2014
SO3.18	Baltic	28.5	16	>10	2014
SO2.8	Baltic	21.5	18	>10	2014
SO1.18	Baltic	24.5	18	>10	2014
SO2.4	Baltic	15.7	19	>10	2014
SO3.20	Baltic	18.8	19	>10	2014
34	Baltic	6.4	19	>10	2013
81	Baltic	5.3	19	>10	2013
SO1.1	Baltic	18	20	>10	2014
46	Baltic	4.7	20	>10	2013
80	Baltic	6.6	20	>10	2013
SO1.14	Baltic	22.7	21	>10	2014
SO3.6	Baltic	27.7	21	>10	2014
SO2.2	Baltic	18.6	22	>10	2014
SO2.7	Baltic	21	22	>10	2014
SO2.20	Baltic	24	22	>10	2014
SO1.17	Baltic	25.5	22	>10	2014
SO3.11	Baltic	25	23	>10	2014
SO2.18	Baltic	26.6	24	>10	2014
SO3.17	Baltic	17	25	>10	2014
79	Baltic	5.9	25	>10	2013
SO2.1	Baltic	19	26	>10	2014
SO1.10	Baltic	19.3	26	>10	2014
SO2.19	Baltic	23	26	>10	2014
SO1.15	Baltic	23.2	26	>10	2014
SO1.13	Baltic	25	26	>10	2014
SO2.16	Baltic	24	27	>10	2014
SO1.5	Baltic	19.7	28	>10	2014
SO3.10	Baltic	26	28	>10	2014
SO1.2	Baltic	18	29	>10	2014
SO3.14	Baltic	27.8	29	>10	2014
SO3.15	Baltic	27	29	>10	2014
SO3.19	Baltic	24.2	31	>10	2014
SO2.17	Baltic	24.5	31	>10	2014
35	Baltic	7.8	31	>10	2013
SO1.7	Baltic	21.8	33	>10	2014
SO3.3	Baltic	24.5	36	>10	2014
70	Baltic	6.3	36	>10	2013
88	Baltic	6.9	36	>10	2013
SO3.8	Baltic	26.6	38	>10	2014
SO1.4	Baltic	20	39	>10	2014
SO3.12	Baltic	27.5	40	>10	2014
SO3.21	Baltic	17.2	41	>10	2014
SO1.16	Baltic	24.7	41	>10	2014
SO2.13	Baltic	22.8	46	>10	2014
SO3.13	Baltic	25.5	49	>10	2014
SO3.16	Baltic	27	51	>10	2014
SO3.5	Baltic	26.1	52	>10	2014
SO3.4	Baltic	30.1	55	>10	2014
SO2.9	Baltic	14.7	60	>10	2014
SO2.10	Baltic	20.4	61	>10	2014
SO2.6	Baltic	15.9	69	>10	2014
SO1.11	Baltic	25.3	70	>10	2014
SO3.7	Baltic	25.4	77	>10	2014
71	Baltic	7.3	80	>10	2013
SO1.12	Baltic	22.4	106	>10	2014
BL1.9	Biotest	16	0	0	2014
BL 3.17	Biotest	23.4	0	0	2014
37	Biotest	7.9	0	0	2013
49	Biotest	8.1	0	0	2013
51	Biotest	6.1	0	0	2013
62	Biotest	6.3	0	0	2013
73	Biotest	7.1	0	0	2013
83	Biotest	7.7	0	0	2013
84	Biotest	6.4	0	0	2013
91	Biotest	6.5	0	0	2013
97	Biotest	5.4	0	0	2013
115	Biotest	7	0	0	2013
121	Biotest	6.9	0	0	2013
123	Biotest	5.3	0	0	2013
BL 3.15	Biotest	28.8	1	0-10	2014
63	Biotest	6.8	1	0-10	2013
74	Biotest	7.1	1	0-10	2013
82	Biotest	7.6	1	0-10	2013
93	Biotest	7.6	1	0-10	2013
116	Biotest	6.7	1	0-10	2013
BL 3.1	Biotest	16.2	2	0-10	2014
BL 3.4	Biotest	18.7	2	0-10	2014
23	Biotest		2	0-10	2013
25	Biotest	7.1	2	0-10	2013
38	Biotest	7.2	2	0-10	2013
109	Biotest	5.6	2	0-10	2013
110	Biotest	8	2	0-10	2013
111	Biotest	5.7	2	0-10	2013
117	Biotest	5.6	2	0-10	2013
24	Biotest	7.3	3	0-10	2013
26	Biotest		3	0-10	2013
39	Biotest	8.5	3	0-10	2013
61	Biotest	7.3	3	0-10	2013
75	Biotest	7	3	0-10	2013
92	Biotest	6.6	3	0-10	2013
105	Biotest	6.6	3	0-10	2013
BL 2.9	Biotest	17.5	4	0-10	2014
BL 2.20	Biotest	23.4	4	0-10	2014
BL1.20	Biotest	25.8	4	0-10	2014
27	Biotest	6.7	4	0-10	2013
50	Biotest	6.8	4	0-10	2013
104	Biotest	6.9	4	0-10	2013
BL1.8	Biotest	16.2	5	0-10	2014
BL1.1	Biotest	19.5	5	0-10	2014
BL 3.16	Biotest	21.8	5	0-10	2014
BL1.19	Biotest	26	5	0-10	2014
BL1.14	Biotest	26.9	5	0-10	2014
98	Biotest	8	5	0-10	2013
BL 2.18	Biotest	16.4	6	0-10	2014
BL 2.2	Biotest	16	6	0-10	2014
BL 3.18	Biotest	16.8	6	0-10	2014
BL 3.6	Biotest	21.6	6	0-10	2014
122	Biotest	6.4	6	0-10	2013
BL 2.16	Biotest	19.5	7	0-10	2014
BL 2.6	Biotest	21.5	7	0-10	2014
BL 3.20	Biotest	14.9	8	0-10	2014
BL 3.2	Biotest	15.7	8	0-10	2014
BL 2.10	Biotest	19.5	8	0-10	2014
BL 2.4	Biotest	23.5	8	0-10	2014
BL1.16	Biotest	25.3	8	0-10	2014
BL1.18	Biotest	28.6	8	0-10	2014
BL 3.19	Biotest	15.6	9	0-10	2014
BL 2.1	Biotest	17	9	0-10	2014
BL 2.15	Biotest	21.5	9	0-10	2014
BL 3.12	Biotest	24.2	9	0-10	2014
BL 3.5	Biotest	23.6	9	0-10	2014
99	Biotest	6.7	9	0-10	2013
103	Biotest	6.3	9	0-10	2013
BL1.10	Biotest	17	10	0-10	2014
BL 3.3	Biotest	21	10	0-10	2014
BL 3.14	Biotest	19.1	11	>10	2014
BL1.2	Biotest	22.8	11	>10	2014
BL 2.19	Biotest	22.5	11	>10	2014
BL 2.11	Biotest	16.3	12	>10	2014
BL 2.12	Biotest	26.8	12	>10	2014
BL1.12	Biotest	29.3	12	>10	2014
BL1.15	Biotest	29.6	12	>10	2014
BL 2.5	Biotest	24.5	13	>10	2014
124	Biotest	7.7	13	>10	2013
BL1.11	Biotest	17.9	14	>10	2014
BL 3.8	Biotest	18.6	14	>10	2014
BL 3.11	Biotest	23	14	>10	2014
BL1.5	Biotest	21.7	16	>10	2014
BL 2.14	Biotest	22.7	17	>10	2014
BL1.7	Biotest	17.5	18	>10	2014
BL 3.13	Biotest	21	18	>10	2014
BL1.3	Biotest	16.5	19	>10	2014
BL 2.3	Biotest	19.5	19	>10	2014
BL 3.9	Biotest	25.5	20	>10	2014
BL1.13	Biotest	22.2	22	>10	2014
BL 2.7	Biotest	17	23	>10	2014
BL 3.7	Biotest	24.4	23	>10	2014
BL1.17	Biotest	26.6	23	>10	2014
BL 3.10	Biotest	25.3	23	>10	2014
BL1.6	Biotest	19.5	24	>10	2014
BL1.4	Biotest	24.5	24	>10	2014
BL 2.17	Biotest	20.2	30	>10	2014
BL 2.8	Biotest	23	32	>10	2014
BL 2.13	Biotest	23.3	33	>10	2014

## Sheet: Infection experiment
Fish ID	origin	treat	interaction	mass	length	parasites
2	Biotest	parasitized	biotestparasitized	2.98	6.3	0
3	Biotest	parasitized	biotestparasitized	2.71	6.4	0
14	Biotest	parasitized	biotestparasitized	8.96	9.3	0
15	Biotest	parasitized	biotestparasitized	5.91	8.2	0
37	Biotest	control	biotestcontrol	5.24	7.9	0
43	Biotest	parasitized	biotestparasitized	4.41	6.7	0
49	Biotest	control	biotestcontrol	8.02	8.1	0
51	Biotest	control	biotestcontrol	3.38	6.1	0
56	Biotest	parasitized	biotestparasitized	5.64	7.6	0
57	Biotest	parasitized	biotestparasitized	4.82	6.9	0
60	Baltic	control	balticcontrol	2.71	5.7	0
62	Biotest	control	biotestcontrol	3.47	6.3	0
73	Biotest	control	biotestcontrol	5.84	7.1	0
83	Biotest	control	biotestcontrol	6.83	7.7	0
84	Biotest	control	biotestcontrol	4.52	6.4	0
91	Biotest	control	biotestcontrol	3.83	6.5	0
97	Biotest	control	biotestcontrol	1.99	5.4	0
115	Biotest	control	biotestcontrol	4.35	7	0
121	Biotest	control	biotestcontrol	4.62	6.9	0
123	Biotest	control	biotestcontrol	1.91	5.3	0
128	Biotest	parasitized	biotestparasitized	4.2	7	0
131	Biotest	parasitized	biotestparasitized	3.51	6	0
5	Biotest	parasitized	biotestparasitized	4.04	7	1
9	Biotest	parasitized	biotestparasitized	3.34	6.4	1
10	Biotest	parasitized	biotestparasitized	3.32	6.7	1
31	Biotest	parasitized	biotestparasitized	8.34	8.9	1
33	Biotest	parasitized	biotestparasitized	6.84	8.7	1
44	Biotest	parasitized	biotestparasitized	5.62	7.5	1
55	Biotest	parasitized	biotestparasitized	6.97	7.6	1
63	Biotest	control	biotestcontrol	4.5	6.8	1
68	Biotest	parasitized	biotestparasitized	2.81	5.9	1
74	Biotest	control	biotestcontrol	5	7.1	1
82	Biotest	control	biotestcontrol	6.22	7.6	1
93	Biotest	control	biotestcontrol	6.32	7.6	1
116	Biotest	control	biotestcontrol	4.04	6.7	1
134	Biotest	parasitized	biotestparasitized	3.22	6.3	1
7	Biotest	parasitized	biotestparasitized	1.09	4.8	2
8	Biotest	parasitized	biotestparasitized	2.07	5.7	2
22	Baltic	control	balticcontrol	2.03	5.2	2
23	Biotest	control	biotestcontrol	5.47		2
25	Biotest	control	biotestcontrol	4.13	7.1	2
32	Biotest	parasitized	biotestparasitized	8.77	9.2	2
36	Baltic	control	balticcontrol	6.73	8.5	2
38	Biotest	control	biotestcontrol	4.01	7.2	2
95	Baltic	parasitized	balticparasitized	3.7	6.5	2
109	Biotest	control	biotestcontrol	2.43	5.6	2
110	Biotest	control	biotestcontrol	5.31	8	2
111	Biotest	control	biotestcontrol	2.32	5.7	2
117	Biotest	control	biotestcontrol	2.22	5.6	2
1	Biotest	parasitized	biotestparasitized	3.48	6.7	3
4	Biotest	parasitized	biotestparasitized	3.16	6.4	3
11	Biotest	parasitized	biotestparasitized	2.99	6.4	3
13	Biotest	parasitized	biotestparasitized	5.53	7.7	3
16	Biotest	parasitized	biotestparasitized	6.63	8.8	3
17	Biotest	parasitized	biotestparasitized	5.71	8	3
24	Biotest	control	biotestcontrol	4.28	7.3	3
26	Biotest	control	biotestcontrol	5.65		3
39	Biotest	control	biotestcontrol	7.28	8.5	3
61	Biotest	control	biotestcontrol	5.87	7.3	3
75	Biotest	control	biotestcontrol	4.25	7	3
92	Biotest	control	biotestcontrol	4.38	6.6	3
105	Biotest	control	biotestcontrol	4.43	6.6	3
132	Biotest	parasitized	biotestparasitized	3.31	6.2	3
133	Biotest	parasitized	biotestparasitized	3.57	7.3	3
6	Biotest	parasitized	biotestparasitized	1.45	5.1	4
27	Biotest	control	biotestcontrol	3.61	6.7	4
45	Biotest	parasitized	biotestparasitized	7.02	7.7	4
50	Biotest	control	biotestcontrol	4.2	6.8	4
64	Baltic	parasitized	balticparasitized	3.15	6.3	4
104	Biotest	control	biotestcontrol	4.81	6.9	4
69	Biotest	parasitized	biotestparasitized	4.76	7	5
98	Biotest	control	biotestcontrol	7.27	8	5
21	Baltic	control	balticcontrol	2.92	6.8	6
122	Biotest	control	biotestcontrol	3.34	6.4	6
52	Baltic	parasitized	balticparasitized	3.75	6.4	8
59	Baltic	control	balticcontrol	3.75	6.3	8
130	Biotest	parasitized	biotestparasitized	2.98	6	8
67	Biotest	parasitized	biotestparasitized	5.8	7.5	9
86	Baltic	parasitized	balticparasitized	2.91	6	9
89	Baltic	control	balticcontrol	3.4	6	9
99	Biotest	control	biotestcontrol	4.29	6.7	9
103	Biotest	control	biotestcontrol	3.85	6.3	9
12	Baltic	control	balticcontrol	2.48	6.2	10
19	Baltic	control	balticcontrol	2.43	6.2	10
72	Baltic	control	balticcontrol	2.91	5.9	10
58	Baltic	control	balticcontrol	3.33	6.9	11
90	Baltic	control	balticcontrol	3.14	6.1	11
87	Baltic	parasitized	balticparasitized	4.22	6.7	12
101	Baltic	parasitized	balticparasitized	5.17	7.1	12
129	Baltic	control	balticcontrol	2.84	5.9	12
135	Baltic	control	balticcontrol	2.75	6	12
28	Baltic	parasitized	balticparasitized	2.96	6.5	13
48	Baltic	control	balticcontrol	3.71	6.4	13
53	Baltic	parasitized	balticparasitized	3.66	6.5	13
76	Baltic	parasitized	balticparasitized	6.29	7.5	13
85	Baltic	parasitized	balticparasitized	7.04	7.9	13
124	Biotest	control	biotestcontrol	6.72	7.7	13
18	Baltic	control	balticcontrol	2.69	6.3	14
20	Baltic	control	balticcontrol	7.39	8.9	15
41	Baltic	parasitized	balticparasitized	3.06	5.8	15
47	Baltic	control	balticcontrol	7.39	7.6	15
78	Baltic	parasitized	balticparasitized	3.08	6	15
112	Baltic	parasitized	balticparasitized	2.76	5.8	15
125	Baltic	parasitized	balticparasitized	2.07	5.5	15
114	Baltic	parasitized	balticparasitized	4.58	6.9	16
30	Baltic	parasitized	balticparasitized	3.08	6.6	17
34	Baltic	control	balticcontrol	2.86	6.4	19
81	Baltic	control	balticcontrol	1.84	5.3	19
119	Baltic	parasitized	balticparasitized	3.97	6.6	19
46	Baltic	control	balticcontrol	1.56	4.7	20
80	Baltic	control	balticcontrol	4.33	6.6	20
100	Baltic	parasitized	balticparasitized	7.1	7.7	20
66	Baltic	parasitized	balticparasitized	9.13	8.4	21
127	Baltic	parasitized	balticparasitized	3.22	6.3	21
40	Baltic	parasitized	balticparasitized	3.68	6.3	22
120	Baltic	parasitized	balticparasitized	3.53	6.4	22
126	Baltic	parasitized	balticparasitized	2.51	5.7	23
106	Baltic	parasitized	balticparasitized	5.52	7.3	24
118	Baltic	parasitized	balticparasitized	3.99	6.5	24
79	Baltic	control	balticcontrol	2.83	5.9	25
107	Baltic	parasitized	balticparasitized	10.51	8.9	25
29	Baltic	parasitized	balticparasitized	4.7	7.5	26
94	Baltic	parasitized	balticparasitized	3.48	6.4	28
54	Baltic	parasitized	balticparasitized	9.48	8.7	30
35	Baltic	control	balticcontrol	4.71	7.8	31
108	Baltic	parasitized	balticparasitized	3.92	6.5	31
102	Baltic	parasitized	balticparasitized	4.27	6.7	33
70	Baltic	control	balticcontrol	3.77	6.3	36
88	Baltic	control	balticcontrol	4.93	6.9	36
42	Baltic	parasitized	balticparasitized	4.4	6.7	38
77	Baltic	parasitized	balticparasitized	9.74	8.7	40
96	Baltic	parasitized	balticparasitized	8.73	8.4	46
65	Baltic	parasitized	balticparasitized	4.33	6.9	52
113	Baltic	parasitized	balticparasitized	2.59	5.4	56
71	Baltic	control	balticcontrol	6.92	7.3	80
